# Supplementary material for: Effects of Aviation Mutagenesis on Soil Chemical Indexes, Enzyme Activities, and Metabolites of Dahongpao (Camellia sinensis) Tea Trees
Source: Plants (Basel). 2024 May 8;13(10):1291. doi: 10.3390/plants13101291 (PMC11125341; doi:10.3390/plants13101291)
Supplement: Supplementary file 1 [file plants-13-01291-s001.zip]

Archive with 1 entries (1 files):
- plants-2940460-supplementary.xlsx
