# Supplementary material for: Effects of Aviation Mutagenesis on Soil Chemical Indexes, Enzyme Activities, and Metabolites of Dahongpao (Camellia sinensis) Tea Trees
Source: Plants (Basel). 2024 May 8;13(10):1291. doi: 10.3390/plants13101291 (PMC11125341; doi:10.3390/plants13101291)
Supplement: Supplementary file 1 [file plants-13-01291-s001.zip › plants-2940460-supplementary.xlsx]

## Sheet: Soil metabolites data
Index	Molecular weight (Da)	Formula	RI	NIST20 RI	Compounds	Class I	CAS	Metabolite content of unmutagenic Dahongpao tea tree rhizosphere soil			Metabolite content of aviation mutagenic Dahongpao tea tree rhizosphere soil
								Repeat 1 (CK-1)	Repeat 2 (CK-2)	Repeat 3 (CK-3)	Repeat 1 (TM-1)	Repeat 2 (TM-2)	Repeat 3 (TM-3)
TMS_IS_08	157.11	13C5H12O5	1702.55	1700	Ribitol-13C5	Carbohydrate	CMS-N0382	95045.1	89012.1	85337	82718.3	87235.9	94718
S_TMSMW0365	226.266	C16H34	1532.05	1600	Hexadecane	Lipid	544-76-3	127616	111182	116829	115241	122006	113451
S_TMSMW0176	206.167	C14H22O	1536.6	1549	2,4-Di-tert-butylPhenol 2	Phenol	96-76-4	214144	172385	195555	185550	200992	208342
S_TMSMW0276	204.136	C10H20O4	1568.7	1677	2-butyl-1,3-dioxane-5,5-dimethanol	Others	1000396-07-3	9930.65	10478.3	9301.24	8991.84	9404.51	10317.3
S_TMSMW0945	172.146	C10H20O2	1572.19	1535.0000	.alpha.,.alpha.,4-trimethyl-4-hydroxy-Cyclohexanemethanol	Alcohol	80-53-5	21331.7	17162.5	20789.9	20166	22667.2	23758
S_TMSMW0782	150.053	C5H10O5	1598.42	1745	D-Ribose 1	Carbohydrate	50-69-1	6856.32	6945.48	6429.96	7336.38	8106.85	9311.16
S_TMSMW1334	282.329	C20H42	1605.87	1795.0000	2,6,10,14-tetramethyl-Hexadecane	Hydrocarbons	638-36-8	66088.6	67154.5	61585.6	63047.7	59661.5	60598
S_TMSMW0602	170.058	C8H10O4	1611.14	1852	dl-3,4-Dihydroxyphenylglycol	Alcohol	28822-73-3	29318.4	27666.6	23732.4	59030.2	74502.3	61839.7
S_TMSMW0901	154.027	C7H6O4	1611.31	1888.0000	2,4,6-Trihydroxybenzaldehyde	Aldehyde	487-70-7	3308.88	3865.16	2235.07	4737	3918.83	3486.74
S_TMSMW0560	219.09	C12H13NO3	1614.31	1819	Indole-3-acetic acid, 5-methoxy-, methyl ester	Lipid	23304-48-5	54549.8	48478.3	46135.3	52331	57941.1	60483.9
S_TMSMW1320	150.053	C5H10O5	1642.59	1953.0000	d-Arabinose 3	Carbohydrate	10323-20-3	230606	216977	214071	209537	237899	245448
S_TMSMW0307	180.06	C6H12O6	1662.92	1853	D-Allofuranose	Carbohydrate	36468-80-1	26076	22608.3	25230.6	20721.3	20137.3	21990.6
S_TMSMW1250	150.053	C5H10O5	1672.87	1646.0000	Xylose 1	Carbohydrate	58-86-6	33700.4	31698.9	33340.7	34100.6	35766.8	37501.9
S_TMSMW0283	162.053	C6H10O5	1691.38	1691	1,6-anhydro-.beta.-D-Glucopyranose	Carbohydrate	498-07-7	112354	100808	97831.7	98935.8	108765	113463
S_TMSMW0960	352.163	C16H33I	1692.77	2038.0000	1-iodo-Hexadecane	Others	544-77-4	66624.5	59262.8	57040.6	55876.7	59213.8	59537.4
S_TMSMW0564	137.084	C8H11NO	1702.52	1881	(R)-(-)-2-Phenylglycinol	Alcohol	56613-80-0	150701	139656	135453	130637	136033	150075
S_TMSMW0928	164.068	C6H12O5	1706.15	1746.0000	D-Rhamnose	Carbohydrate	634-74-2	150940	137646	141925	155525	170384	176831
S_TMSMW0941	164.068	C6H12O5	1721.39	1752.0000	6-Deoxyglucose	Carbohydrate	7658-08-4	32433.3	30111.2	28432.1	31383.9	35609.6	34984.9
S_TMSMW0777	119.037	C7H5NO	1722.57	1558	4-hydroxy-Benzonitrile	Aromatics	767-00-0	267217	224509	247309	140269	153727	172890
S_TMSMW0189	270.162	C18H22O2	1755.4	2072	2-(4'-Methoxyphenyl)-2-(3'-methyl-4'methoxyphenyl)propane	Others	1000283-53-6	6652.76	5209.83	8215.71	6654.07	7619.36	7140.23
S_TMSMW1011	242.261	C16H34O	1763.48	1770.0000	2-ethyl-2-methyl-Tridecanol	Alcohol	1010115-66-1	30693	30798.2	33162.2	32294.7	30443.9	29850
S_TMSMW0199	228.209	C14H28O2	1844.93	1850	Tetradecanoic Acid	Acid	544-63-8	19637.3	18210.6	15872.1	19091.4	19480.1	19954.5
S_TMSMW0785	180.063	C6H12O6	1848.7	1869	Fructose 1	Carbohydrate	57-48-7	20820	21153.4	21609.9	43866.3	43263	45491.7
S_TMSMW0284	152.068	C5H12O5	1857.82	1746	D-Arabinitol 2	Carbohydrate	488-82-4	21831	19386	17118	31870	28027	30279
S_TMSMW0897	180.063	C6H12O6	1863.28	1931.0000	d-Mannose 1	Carbohydrate	3458-28-4	73632.9	70066.8	63341.2	71679.5	72998.4	73533.1
S_TMSMW0916	180.063	C6H12O6	1874.53	1939.0000	D-Galactose 3	Carbohydrate	59-23-4	191847	186591	171299	258799	285565	274057
S_TMSMW0493	182.079	C6H14O6	1906.13	1964	D-Mannitol 2	Carbohydrate	69-65-8	461703	449863	439513	577796	587684	605870
S_TMSMW0736	296.344	C21H44	1908.19	2100	Heneicosane	Lipid	629-94-7	111359	93920.9	104359	100926	102779	102555
S_TMSMW0628	292.204	C18H28O3	1938.75	1943	methyl 3-(3,5-ditert-butyl-4-hydroxyphenyl)propanoate	Lipid	6386-38-5	14349	16569	16339	16888	16548	16314
S_TMSMW0467	242.225	C15H30O2	1942.66	1950	Pentadecanoic Acid 1	Acid	1002-84-2	5977.08	5914.82	5911.83	7956.9	7407.77	6112.99
S_TMSMW0860	180.063	C6H12O6	2004.66	2194	Myo-Inositol 4	Alcohol	87-89-8	7483.21	7928.4	10141.6	6322.17	7299.16	7716.29
S_TMSMW0211	256.24	C16H32O2	2041.5	2050	n-Hexadecanoic Acid	Acid	57-10-3	3.6247e+06	3.59037e+06	3.64403e+06	3.73386e+06	3.57901e+06	3.47794e+06
S_TMSMW0281	225.136	C12H19NO3	2044.69	2256	Terbutaline	Amine	23031-25-6	3512.38	4990.97	2824.65	2974.53	2865.5	3582.67
S_TMSMW0072	221.09	C8H15NO6	2060.27	2068	N-Acetyl-D-glucosamine 1	Carbohydrate	7512-17-6	32231.1	34500.6	38749.9	39629.2	38165.4	38978.6
S_TMSMW0902	180.063	C6H12O6	2070.44	2194.0000	Muco-Inositol	Alcohol	488-55-1	29366	30549	30523	33341	35947	37149
S_TMSMW1455	233.105	C13H15NO3	2113.97	1986.0000	(2,3-dihydro-5-benzofuryl)(4-morpholyl)-Methanone	Ketone	1000268-71-6	11425.7	12570	14825.7	14085.6	14069.5	13430.4
S_TMSMW0715	254.297	C18H38	2118.9	1800	Octadecane	Lipid	593-45-3	125234	136928	125304	143183	119060	120443
S_TMSMW1051	270.256	C17H34O2	2127.31	1926.0000	Hexadecanoic acid, methyl ester	Lipid	112-39-0	3428.73	3652.05	4347.49	4328.59	4406.75	3395.31
S_TMSMW0075	270.256	C17H34O2	2139.85	2146	Heptadecanoic Acid	Acid	506-12-7	7808.18	8774.26	9325.66	9808.96	9675.12	9888.57
S_TMSMW0741	180.063	C6H12O6	2202.09	1970	Glucose 2	Carbohydrate	50-99-7	34905.3	38923.4	43274.5	27052.9	26086.9	25911.1
S_TMSMW0300	282.256	C18H34O2	2214.02	2218	Oleic Acid	Acid	112-80-1	26131.2	29214.1	27339.6	26659.8	27009	28548.3
S_TMSMW0219	284.272	C18H36O2	2239.07	2246	Octadecanoic Acid	Acid	57-11-4	2.06131e+06	2.24304e+06	2.37265e+06	2.40925e+06	2.15921e+06	2.0698e+06
S_TMSMW0382	330.074	C17H14O7	2273.55	2710	Aflatoxin G2	Others	7241-98-7	10836.5	10839.6	13426.1	10617.4	10339.7	10207.9
S_TMSMW0513	226.247	C14H31BO	2292.67	-	diethyl(decyloxy)-Borane	Others	1000152-34-3	22738.2	31302.2	33732.7	32194.4	24680.1	32394.4
S_TMSMW0738	408.225	C20H41I	2292.72	2519	1-iodo-Eicosane	Others	1000406-31-8	22738.2	29354	35600.4	29408.5	24367.5	28344.9
S_TMSMW0804	302.25	C17H34O4	2382.91	2338	2,3-dihydroxypropyl 12-methyltridecanoate	Lipid	10828227	6147.01	7558.09	8124.82	7523.55	6159.12	5863.49
S_TMSMW1300	260.136	C6H13O9P	2391.52	2390.0000	Inositol 1-Phosphate	Alcohol	15421-51-9	2102.28	2064.42	2566.2	3187.11	3351.42	3134.73
S_TMSMW0083	312.303	C20H40O2	2436.09	2447	Eicosanoic Acid	Acid	506-30-9	10584.4	10723.7	11413.4	12714.3	12970	11356.3
S_TMSMW0384	319.324	C22H41N	2501.1	2495	(Z)-Docos-9-enenitrile	Others	1000465-48-0	201576	163858	191686	202948	111580	132300
S_TMSMW0094	454.241	C20H38O11	2528.46	2800	.beta.-Gentiobiose octamethyl	Carbohydrate	1000394-55-8	0	0	0	8531	7100	8680
S_TMSMW1004	390.277	C24H38O4	2539.19	2527.0000	Phthalic acid, di(2-propylpentyl) ester	Lipid	1000377-93-5	84232.1	101149	118904	101639	91121.1	76232.4
S_TMSMW0495	330.277	C19H38O4	2540.81	2558	Hexadecanoic acid, 2-hydroxy-1-(hydroxymethyl)ethyl Ester	Ester	23470-00-0	32547	32675	38088	34155	29901	33799
S_TMSMW0498	254.058	C15H10O4	2543.47	2665	1,8-dihydroxy-3-methyl-9,10-Anthracenedione	Ketone	481-74-3	13025	14946.9	16974.7	12105.7	11498.5	11170.7
S_TMSMW0225	330.277	C19H38O4	2575.49	2607	Glycerol 1-palmitate	Ester	542-44-9	727903	825472	865207	782166	658128	672035
S_TMSMW0230	342.116	C12H22O11	2605.24	2712	Sucrose	Carbohydrate	57-50-1	240143	234513	283993	335005	329095	316908
S_TMSMW1111	340.334	C22H44O2	2634.33	2636.0000	Docosanoic acid	Acid	112-85-6	15569.9	18560.2	21024.6	19587.2	17958.5	17179.2
S_TMSMW0779	238.074	C14H10N2O2	2706.37	2875	1,8-Diaminoanthra-9,10-quinone	Aromatics	129-42-0	26269.7	28857.1	28958	28734.1	26798.3	27569.9
S_TMSMW0790	426.17	C17H30O12	2714.48	2853	4-(2-Methylbutanoyl)Sucrose	Carbohydrate	122706131	4.17206e+06	4.27058e+06	4.23196e+06	4.37149e+06	4.28187e+06	4.39999e+06
S_TMSMW0464	262.04	C14H11ClO3	2758.13	2455	(4-chlorophenyl)(2-hydroxy-4-methoxyphenyl)-Methanone	Ketone	85-28-9	12257.3	13920.6	17656.8	19061.8	15764.4	14103.7
S_TMSMW0234	358.308	C21H42O4	2766.39	2806	Octadecanoic acid, 2,3-dihydroxypropyl Ester	Ester	123-94-4	535861	555344	575975	528862	486005	496917
S_TMSMW1432	337.334	C22H43NO	2791.28	2793.0000	(Z)-13-Docosenamide 1	Amine	112-84-5	1.45239e+06	1.08142e+06	1.37713e+06	1.08067e+06	626865	739090
S_TMSMW0619	368.365	C24H48O2	2830.51	2838	Tetracosanoic Acid	Acid	557-59-5	21196.3	23081.1	24324.3	21194.5	22942.4	22581.1
S_TMSMW1294	342.296	C12H22O11	2875.79	2631.0000	3-.alpha.-Mannobiose 1	Carbohydrate	23745-85-9	45452.6	56946.1	64184.6	39067.1	40702.5	36838.6
S_TMSMW0589	369.194	C22H27NO4	2904.2	2923	6-(4-ethoxyphenyl)-3-methyl-4-oxo-4,5,6,7-tetrahydro-1H-Indole-2-carboxylic acid, isobutyl ester	Heterocyclic compound	1000316-17-3	3349.44	4440.41	3076.46	3142.65	3915.38	3757.07
S_TMSMW0509	374.1	C19H18O8	3147.57	3079	3,8-dihydroxy-5,6,7-trimethoxy-2-(4-methoxyphenyl)-4H-1-Benzopyran-4-one	Heterocyclic compound	40522-42-7	4862.24	4880.04	4142.21	4546.89	3754	4356
S_TMSMW1427	360.136	C23H20O4	3172.6	2913.0000	o-(4-ethylbenzoyl)-o'-(3-methylbenzoyl)-1,3-Benzenediol	Alcohol	1000330-83-6	91228.4	72586.9	95625.6	101113	106950	93467.4
S_TMSMW0392	90.032	C3H6O3	923.344	771	Acetic acid, hydroxy-, methyl ester 2	Lipid	96-35-5	42340.8	39894.6	38944.1	40669.2	45728.7	45489.2
S_TMSMW0010	143.068	C4H12F2NP	937.245	-	Dimethylamino(dimethyl)difluorophosphorane	Others	1000306-15-5	462369	370970	565289	482054	442355	445770
S_TMSMW0401	101.084	C5H11NO	947.455	921	N,N-diethyl-Formamide	Amine	617-84-5	185894	164178	155783	152848	199854	173471
S_TMSMW0013	42.02	CH2N2	958.927	964	Methanediimine	Amine	151-51-9	48259.6	39059.1	39890.9	36368.7	42222	42878.9
S_TMSMW0121	113.084	C6H11NO	960.967	1004	1-methyl-4-Piperidinone	Ketone	1445-73-4	108073	89800.9	83337	82098.2	97878.8	98897.7
S_TMSMW0609	142.172	C10H22	967.708	964	2-methyl-Nonane	Lipid	871-83-0	33668.3	27430.3	28552.2	25404.4	28085.7	31292.5
S_TMSMW0669	156.188	C11H24	977.245	1021	2,5-dimethyl-Nonane	Lipid	17302-27-1	32809.5	25882.4	26245.7	23273.4	28372.8	28187.8
S_TMSMW0016	62.037	C2H6O2	980.452	990	1,2-Ethanediol	Alcohol	107-21-1	58878.7	44328.1	49849.5	44547.2	49752.6	59556.4
S_TMSMW0124	76.052	C3H8O2	993.123	1007	Propylene Glycol	Alcohol	57-55-6	113786	96334	90490	71803	82990	87146
S_TMSMW0406	178.121	C8H18O4	997.865	992	1-ethoxy-1,3,3-trimethoxy-Propane	Others	123-59-1	86022.5	72793.7	68488.2	62890.9	77440.9	81183.7
S_TMSMW0258	61.02	CH3NO2	1016.05	962	carbamic Acid 1	Acid	463-77-4	48392	41062.2	35569.5	31502.1	39896	40163.2
S_TMSMW0841	128.157	C9H20	1019.3	858	4-ethyl-Heptane	Lipid	2216-32-2	43404.3	36827.9	33826.7	32324	37392.1	39829.5
S_TMSMW0963	156.188	C11H24	1023.17	1018.0000	2,6-dimethyl-Nonane	Lipid	17302-28-2	95348.2	80563	78945.6	73110.5	80978	86887.5
S_TMSMW0415	95.037	C5H5NO	1035.83	1150	4-Pyridinol	Heterocyclic compound	626-64-2	30056.3	27562.1	23184.6	20234.7	24887.6	22467.1
S_TMSMW1298	164.02	C5H3F3N2O	1036.63	913.0000	4-Hydroxy-6-(trifluoromethyl)pyrimidine	Heterocyclic compound	1546-78-7	17238.8	14766.3	15069.8	14835.8	16061.8	15548.3
S_TMSMW0138	147.068	C9H9NO	1052.04	1272	2-Phenyl-1,3-oxazol-2-ine	Others	7127-19-7	20519.6	19147.8	19532	21390	22272.8	21718.2
S_TMSMW0264	117.08	C5H11NO2	1052.63	943	diethylcarbamic Acid	Acid	24579-70-2	597904	519344	505995	439614	523999	525178
S_TMSMW0022	156.188	C11H24	1054.99	986	5-ethyl-2-methyl-Octane	Lipid	62016-18-6	169432	142480	142521	143383	149707	155476
S_TMSMW1389	164.105	C7H16O4	1057.55	883.0000	1,1,3,3-tetramethoxy-Propane	Hydrocarbons	102-52-3	51981.7	40224.4	30463.4	57188.1	41761.9	60438.9
S_TMSMW0261	61.02	CH3NO2	1059.15	1140	carbamic Acid 2	Acid	463-77-4	53558.7	46746.2	45228.4	45110	52563.7	50193.5
S_TMSMW0023	76.016	C2H4O3	1069	1081	hydroxy-Acetic Acid	Acid	79-14-1	13498	11314	11249	10436	9830	10622
S_TMSMW1558	112.1	C6H12N2	1077.23	1022.0000	Propanal, 2-propenylhydrazone	Nitrogen compounds	19031-78-8	7197.57	5226.49	6113.95	5192.23	6623.29	6823.79
S_TMSMW0280	142.136	C9H18O	1105.1	963	2,2-Dimethyl-3-heptanone	Ketone	19078-97-8	11846	10616	11208	9854	11280	12823
S_TMSMW1145	118.027	C4H6O4	1123.57	1223.0000	Methylmalonic acid	Acid	516-05-2	72839.3	65649.4	59556.9	61679	67816.4	70413.6
S_TMSMW0334	59.073	C3H9N	1128.1	1055	PropylAmine	Amine	107-10-8	38831.9	34022	31371.9	29584.9	30491.2	32171.4
S_TMSMW0144	76.027	CH4N2O2	1134.26	1265	Hydroxyurea	Nitrogen compounds	127-07-1	2.28496e+06	2.09183e+06	2.01499e+06	2.55642e+06	2.80421e+06	2.96162e+06
S_TMSMW0504	156.188	C11H24	1158.8	966	2,6,6-trimethyl-Octane	Lipid	54166-32-4	9899.4	7733.14	7472.86	8202.52	8962.3	8699.01
S_TMSMW0443	170.203	C12H26	1164.11	1164	2-methyl-Undecane	Lipid	7045-71-8	34484.9	26663.2	29164.4	27082.5	28246.4	32212
S_TMSMW1036	170.203	C12H26	1173.42	1045.0000	2,2,4,4-Tetramethyloctane	Lipid	62183-79-3	52719.2	41158.9	45058.9	44288.4	42916.8	45714.7
S_TMSMW0151	104.011	C3H4O4	1196.72	1216	Propanedioic Acid 2	Acid	141-82-2	3.0424e+06	2.53895e+06	2.72714e+06	2.49617e+06	2.71908e+06	3.09723e+06
S_TMSMW0162	184.219	C13H28	1199.87	1185	4,7-dimethyl-Undecane	Lipid	17301-32-5	135513	105343	92399.4	96760.9	92471.3	113503
S_TMSMW0844	184.219	C13H28	1212.08	1210	2,6-dimethyl-Undecane	Lipid	17301-23-4	101304	80781	85901	82797	85824	93002
S_TMSMW1095	184.219	C13H28	1221.1	1259.0000	4-methyl-Dodecane	Lipid	6117-97-1	50868.8	41271.9	41593.3	40235.2	41198.6	45465.4
S_TMSMW0034	134.073	C9H10O	1234.83	1208	2,5-dimethyl-Benzaldehyde	Others	5779-94-2	54958.4	44814.2	47640.5	68309.3	59446.6	56395
S_TMSMW0431	106.063	C4H10O3	1236.43	1233	2,2'-oxybis-Ethanol	Alcohol	111-46-6	8244.55	7654.34	8079.2	8034.95	7896.51	9604.41
S_TMSMW0931	122.037	C7H6O2	1250.03	1487.0000	Benzoic Acid 2	Acid	65-85-0	3074.95	3879.59	3021.44	1957.79	3331.59	2269.39
S_TMSMW0530	198.235	C14H30	1251.78	1325	4,6-dimethyl-Dodecane	Lipid	61141-72-8	67624.3	57936.3	59659.2	57340.4	58390.8	62509.7
S_TMSMW0161	92.047	C3H8O3	1260.58	1289	Glycerin	Alcohol	56-81-5	318237	287806	257888	285953	305773	305723
S_TMSMW0173	184.219	C13H28	1295.23	1229	3-ethyl-3-methyl-Decane	Lipid	17312-66-2	21854.6	19655.1	20431.9	22487.6	22288.2	22124.7
S_TMSMW0846	184.219	C13H28	1299.96	1300	Tridecane	Lipid	629-50-5	86181.7	65478.9	47001.1	47620.4	53309.9	59991
S_TMSMW0297	184.219	C13H28	1314.86	1229	5,5-dimethyl-Undecane	Lipid	17312-73-1	13402.9	11260.4	10422.3	10058.5	8788.85	10820.8
S_TMSMW1140	110.037	C6H6O2	1342.66	1389.0000	Resorcinol 2	Phenol	108-46-3	39772.8	35523.7	33467.9	30845.8	35993.3	36879.7
S_TMSMW0167	158.131	C9H18O2	1357.1	1355	Nonanoic Acid	Acid	112-05-0	10895.7	9231.78	8328.66	7328.43	6195.8	7717.96
S_TMSMW1495	164.084	C10H12O2	1359.05	1398.0000	2,3-Dimethyl-para-anisaldehyde	Aldehyde	38998-17-3	22713.1	18274.8	19412.4	18472.7	18221.2	21460.1
S_TMSMW0540	184.219	C13H28	1363.71	1271	3-methyl-Dodecane	Lipid	17312-57-1	31864.6	28029.7	29381.5	30197.9	28903.6	31973.1
S_TMSMW1094	212.25	C15H32	1371.29	1275.0000	2,6,11-trimethyl-Dodecane	Lipid	31295-56-4	33705.8	29060.6	28647.2	30793.1	29343.7	32841.6
S_TMSMW1001	184.219	C13H28	1395.02	1233.0000	2,9-dimethyl-Undecane	Lipid	17301-26-7	19097.8	15635.5	17585.7	17140.3	17280.5	18201.2
S_TMSMW0061	150.05	C5H10O5	1397.76	1671	Arabinofuranose	Carbohydrate	70849-24-0	30256.4	29312.9	27423.8	23543	24761.5	27034.6
S_TMSMW0851	198.235	C14H30	1410.09	1285	3,5-Dimethyldodecane	Lipid	107770-99-0	116915	102894	103851	104393	100612	110853
S_TMSMW0163	184.219	C13H28	1414.16	1185	3,8-dimethyl-Undecane	Lipid	17301-30-3	54057.6	48871.9	50315.9	53901.4	50351.1	52588.9
S_TMSMW0709	212.25	C15H32	1420.37	1459	4-methyl-Tetradecane	Others	25117-24-2	25503.2	20789.6	21917.4	21791.4	22470.5	24753.5
S_TMSMW0447	120.04	C4H8O4	1437.59	1451	(2R,3S)-2,3,4-trihydroxybutanal	Aldehyde	95-44-3	17628	14463	13617	16320.9	15263.7	17469.6
S_TMSMW0760	114.08	C5H10N2O	1452.79	1572	2-amino-N-cyclopropylacetamide	Amine	120436-02-4	108636	83851.3	82674.6	63402.6	77732.2	76541.1
S_TMSMW0152	184.219	C13H28	1454.52	1216	2,7-dimethyl-Undecane	Lipid	17301-24-5	42993	45309.3	45127.8	46049.2	47750.7	45978.5
S_TMSMW0734	226.266	C16H34	1459.93	1355	3-Ethyl-2,6,10-trimethylundecane	Lipid	1000432-25-9	140509	120233	125360	122059	132169	129702
S_TMSMW0179	85.039	CH3N5	1473.74	-	5H-Tetrazol-5-amine	Others	1000273-02-0	7259	6788	4083	5431	6026	5600
S_TMSMW0922	150.068	C9H10O2	1495.48	1493.0000	3,4-dimethyl-Benzoic acid 1	Acid	619-04-5	9812.99	7299.52	8508.5	9003.86	10910.3	9793.09
